# Supplementary material for: Network-based analysis and experimental validation of identified natural compounds from Yinchen Wuling San for acute myeloid leukemia
Source: Front Pharmacol. 2025 May 30;16:1591164. doi: 10.3389/fphar.2025.1591164 (PMC12162526; doi:10.3389/fphar.2025.1591164)
Supplement: Supplementary file 1 [file Table2.xlsx]

## Sheet: Sheet1
Gene
ATM
MIR126
NBN
ZBTB16
TAL1
TLX1
CCND1
INSL6
GNB1
TLX3
ALL2
MIR203A
MIR17
ACTB
CLLS4
CLLS5
TCL1A
CLLS1
CLLS3
MIR34A
BRAF
RTEL1
SAMD9L
FIP1L1
MIR16-1
MIR15A
LIF
PTEN
RTEL1-TNFRSF6B
MIR424
MIR34B
MIR20A
MIR320A
IKZF3
MIR204
MIR181A2
ERCC6L2
MIR106B
PDGFRB
MIRLET7C
MIR210
CHEK2
MIR27A
AFF1
POT1
BCL10
SET
CRLF2
CLLS2
MIR143
MIR10A
MIR152
LIFR
MRTFA
TCF3
IGHG1
P2RX7
HLF
RPS15
RAF1
MIR29A
FGFR1
IGHV3-21
NUMA1
DLEU1
ARL11
IFNA1
CLLU1
MIR145
CASP3
TCL6
MLF2
MIR107
TCTA
MIR331
ERBB2
BCL2L1
TBL1XR1
TRG
JAK3
TRD
EPOR
SAMD9
MIRLET7A3
DNTT
IRF2BP2
NUDT15
ABL2
LRRC56
TAL2
MIRLET7D
NABP1
LALL
CD7
C11orf65
TRB
CASP8
IGH
STIL
TCL1B
MAP2K1
BCL6
FLI1
CYP2C19
RECQL4
RBM15
LYN
IL7
CDKN1A
RB1
LMO2
JUN
CREB1
SLC20A1
NALT1
EGFR
RRAS
CEP72
CYCS
CDK4
VHL
MIR130B
IL4
MIR181A1HG
FLVCR1
ARID5B
CASP9
MCAM
IL6ST
STAT1
BIRC5
CD5
TLX2
FBXW7
BCL3
LOC107303340
FLVCR2
MIR125A
LUNAR1
TPMT
CDK2
BTK
PMAIP1
LEF1
EPO
CDKN1B
LNP1
IL7R
ADA
MLLT6
LOC107980440
TRA
RUNX2
CDK1
BCL2L11
TYMS
DLEU7
HLA-C
CYP1A1
IRF4
MSH2
CD22
LIG4
SRC
SYK
DLEU2L
XPO1
KDM5A
LCK
MSH6
BCL11B
IGHV4-34
TFRC
IRF8
FOS
ANKRD26
TERC
CTLA4
CD4
CBFA2T2
APC
SLC19A1
FES
CCNA2
BLACE
TNFRSF8
DDX3X
TCL4
PBXIP1
MIR142
MYCN
FASLG
CD2
MIR221
APAF1
CCR6
DHFR
ITGAL
MIR21
LZTR1
FOXO3
GATA3
MLVI2
EWSR1
WRAP53
CRKL
MYD88
SOS1
MLLT11
ARHGEF12
MIR199B
MIR9-1
GSTP1
IFNA2
RPN1
CD40
IL15
HOTAIR
H2AC18
BUB1B
ITGA4
HNRNPH1
FIM3
FIM1
SSAV1
CCND3
SUZ12
CEBPB
CNOT3
FLT3
TP53
RUNX1
CEBPA
ABL1
ETV6
KIT
KMT2A
NPM1
JAK2
KRAS
CBL
BCR
GATA2
TET2
SETBP1
PTPN11
DNMT3A
MLLT10
CBFB
TERT
PML
PAX5
NRAS
PICALM
GATA1
IDH1
NUP214
CDKN2A
NF1
RARA
STAT3
ASXL1
NSD1
IDH2
CHIC2
MIR223
SH3GL1
DDX41
CSF3R
LPP
MYC
MIR155
IKZF1
STAT5B
DNAJC21
BAX
ALL1
MPL
PBX1
MCL1
MYB
CREBBP
SRSF2
BCL2
THPO
MECOM
MLLT3
MLF1
TGM6
MDM2
HRAS
ABCB1
CSF3
WT1
NUP98
PDGFRA
U2AF1
RUNX1T1
NOTCH1
KAT6A
MYH11
CSF2
SF3B1
IL3
ARHGAP26
ERBB3
SETD2
MPO
MTHFR
BRCA2
CDKN2B
CD38
PRKAR1A
IL6
DLEU2
MLLT1
BAALC
ANPEP
ELANE
GFI1
BCOR
AKT1
CD33
IL2
CD34
STAT5A
KITLG
HOXA9
LYL1
TNF
JAK1
EP300
MME
ABCC1
CALR
DEK
ZAP70
MEIS1
ELL
AFDN
ERG
ANXA5
CTNNB1
XIAP
SEPTIN9
NCAM1
BMI1
GSTM1
CD19
CBFA2T3
PTPRC
DCK
CXCR4
MAPK1
PRAME
EZH2
RAD51
FAS
IL10
VEGFA
IL2RA
RUNX3
ABCG2
KMT2C
MVP
CSF1R
CCND2
TNFSF10
NQO1
SPI1
IL3RA
IL1B
RPS14
ITGAM
CXCL8
CDK6
CXCL12
BRCA1
FANCC
ERBB4
BRD4
FANCA
SBDS
CD44
CSF1
ITGAX
HSP90AA1
PARP1
HDAC9
SLC20A2
PIK3CA
CD274
CDA
DNMT1
PRAM1
IFNG
MTOR
KIR3DL1
TP73
MAPK8
PROM1
PIK3CG
SH2B3
SRP54
KDR
IRF1
HOXA10
FANCD2
FANCF
FANCG
FANCE
PALB2
BRIP1
INPP4B
CTNNA1
NTRK3
CHMP5
PTPRT
FANCB
H1-2
SVIL
TSC2
PIM2
PSIP1
DAPK1
FOXO1
MN1
PVR
EIF4EBP1
EPHX1
MET
S100A8
RASGRP1
CUX1
HGF
HSPB1
MALAT1
NOTCH2
ASXL2
SPARC
CD9
ADCY7
CNR2
DHX15
ERCC4
ACSL6
ANXA2
ZBTB7A
POU4F1
NECTIN2
CEBPD
CST3
FHL2
EHD3
ID2
FANCL
RGS2
S100A10
SPRY4
CBLB
IFI30
MAD2L2
GAS2L1
EHMT2
VSIG4
CTSH
CTSZ
GPR183
LPAR1
ENO2
CBLC
UBE2T
GTF2I
H1-0
ANXA4
ANXA6
HMOX1
GCOM2
AQP9
AGRN
MX1
ATP1B1
PDE4B
FXYD6
FANCI
ENAH
FANCM
RAD21
RAD51C
BACH2
BLM
SGK1
TCEA2
TRH
TRIO
TUBB2A
XRCC2
PXDN
CTC1
VOPP1
CAPG
CAPN2
CASP7
SLX4
ASMTL
SYNGR1
MYBL2
ZFP91
ARID4A
ASRGL1
ROS1
NRP1
MERTK
FHIT
PPARG
GORASP1
CYP2E1
REN
TEK
TOP2A
DOCK2
HOXC13
HPSE2
TLE4
ULK1
AKAP12
TMEM132D
GSN
BIRC2
KCNQ1
NELL1
PIGA
CNDP2
BAG1
SLC22A1
COL18A1
FOXN3
EGLN3
CP
SGCZ
ATF2
CLEC4C
DKC1
DPP6
EBF1
ERC1
FOXP1
RBMS3
RABGEF1
GLI3
NEAT1
HIP1
GADL1
ITGA2B
ASB2
RPS6KA1
SPTBN1
STAT6
DHDDS
CCDC6
H4C2
PARP9
MIMT1
SLC8A1-AS1
SMIM27
ZNF730
ZNF663P
HNRNPA1P13
SNAP25-AS1
CCDC18-AS1
PDCL3P3
MSC-AS1
SBF1P1
RPS19P6
ARHGEF33
WTAPP1
LMCD1-AS1
FMO7P
BUD13P1
RCC2P6
CYP51A1P3
LINC02532
LINC00578
STARD4-AS1
LINC01532
LINC01503
LINC00867
MIR3681HG
NUP50-DT
TTN-AS1
STX18-AS1
ZNF213-AS1
MROH7-TTC4
C8orf37-AS1
USH1C
HLX-AS1
HOXC13-AS
ATP6V0E1P1
CHIAP3
LINC02169
LINC01081
CDH13
CEBPZ
RCL1
LINC01358
ROR1-AS1
LINC01470
LINC01049
LINC02355
LINC01811
LINC01483
LINC01679
LINC01858
LINC02261
LINC00211
LINC02613
HORMAD2-AS1
SCN1A-AS1
LINC00970
TRIM13
TOPORS
CDK9
LINC01500
LINC02542
LINC01594
TCIRG1
PAUPAR
B3GALT5
LINC01177
CDX2
NCOA2
ADARB2
CYP4F9P
LINC02463
LINC02309
LINC01675
LINC01894
LINC02559
MECOM-AS1
LINC02505
LINC02472
LINC00972
LINC02657
LINC02782
ANK2-AS1
LINC02509
LINC02641
LINC01846
LINC02794
AGR2
B3GALT1-AS1
MRPL28
TACC2
SORBS1
COLEC10
RBCK1
RNU2-49P
FARS2
EBP
NRG3
NUP50
LINC02666
LINC01705
LINC02055
ARID5A
ME3
RAB10
RNPS1
SUB1
METAP2
SF3B2
POLR3A
CHGA
CHN2
GLCCI1
CHRNA1
CHRNA7
BTBD9
CSMD2
XKR4
FMNL2
ZNF618
H3P9
H3P10
LRRC3B
CIB3
PARD3B
TRIM6
C10orf90
ADD2
JDP2
TC2N
TMEM266
CCR7
WHAMM
FSD2
OVCA2
ZNF787
C19orf47
ADH4
SYT2
OR6P1
COL4A2
COL4A3
C2orf76
COL15A1
CPNE4
FAM3D
SLCO6A1
COL26A1
CPOX
MYO3B
SUN5
MACROD2
DEFB127
ASB15
LDLRAD3
LINC00924
RBFOX3
RTN4RL1
WBP2P1
ZNF555
SLC35F3
GLIS1
CTNNA2
RNF187
GNAS-AS1
CXADR
TMEM161B
SH3RF2
PLAC8L1
IQUB
LINC00964
LINGO2
TTLL11
SAXO1
KIAA1958
DAB1
CLEC12A
DGKB
USP32P1
ZNF383
PRSS35
ZNF800
SLC30A8
COL22A1
TPM3P2
S100Z
DLST
DNMT3B
DOCK3
DPH1
DR1
ATN1
MEGF9
CCER1
EIF4E
TTC21A
APLF
SLC39A11
DENND6A
C7orf33
EPHA4
CLN8
ERCC2
AKT2
ETV4
EXTL3
F12
PTK2B
STOX1
FCER2
PRSS54
AK9
OARD1
PI16
PHACTR1
SERPINB9P1
THSD7A
ITPRID1
FGF12
NLGN1
TRAK1
RAB3GAP1
SHANK2
FOXI1
FBXO21
PALLD
PDZRN3
KDM1A
PDZD2
HECW1
TTLL5
MRPS27
GRAMD4
TBC1D9
STAB1
KANK1
FLT1
MINAR1
WWC1
NEMP1
KIAA0930
NEDD4L
SASH1
KHNYN
ARHGEF18
CRTC1
ICE1
AHCYL2
SIRT1
GPR161
RIMBP2
SEZ6L
DDAH1
ZIM2
LINC00315
FUS
FUT4
CADM2
G6PD
RPL10AP2
METAP1D
GAB1
CFAP299
IGFBP7-AS1
GOLGA2P11
COL6A5
RASGRP3
ABTB2
FAM149A
MPC2
ABI3BP
GALNT2
SAMHD1
TENM4
LRRTM2
AUTS2
PHGDH
GBE1
IL36RN
OFCC1
GEM
PABPC1
FETUB
AFF4
SPINK4
DIMT1
HPGDS
TNRC6A
CECR2
GP2
STK32C
SUCLG2P2
PROX2
EPHA10
BTBD8
GPR26
SLC9A9
EPHA6
CCDC66
IQCM
LINC01622
GPR39
GRK5
ANK2
GRK6
IGLV10-54
ANK3
GRIA4
GRID1
TMEM14A
GRIK5
GRIN2B
CCDC113
NXT1
GSTT1
CNOT7
DMGDH
A1CF
KCNIP3
HIF1A
ACACA
HLA-A
NR4A1
HOXA@
HPS1
AGFG2
FLG-AS1
CCDC39
CCDC18
SH3RF3
IL1A
IL15RA
ISG20
ITPK1
GSTK1
MROH7
KCNH1
LHFPL3
KCNJ15
KCNN1
KIF2A
KISS1
KPNA1
SBK1
SHISA6
KRT83
NUGGC
C8orf87
C9orf153
AFF3
TRIM77
OR6C1
OR6C7P
OR6C75
OR6C71P
CES1P2
ARL5C
SKINT1L
OR10R3P
OR6Y1
RPSA
ASIC2
KRT16P2
LINC00664
LINC01121
EML6
LINC02245
LMX1B
TEX41
VWA5A
SNX30
OR6C66P
LRP1
LTBP1
ARR3
MIR29B1
MIR29B2
MAP6
MDM4
MGST1
MMP3
MMP9
LINC00615
LINC02372
LINC01720
MSH3
TRIM6-TRIM34
PALM2AKAP2
MTTP
ZFHX3
MYO1D
NAB2
NDUFA5
NDUFB6
NFATC2
NFYA
NTRK1
ROR1
NVL
OAS3
SCAPER
PCSK6
PAM
NTM
TBX22
TMED5
ST8SIA3
LAP3
POLR1D
IPO11
ZDHHC2
PCSK5
SNX9
PDE4D
RHCG
LARS1
WWOX
ATP8A2
PEG3
PHAX
ATP8B1
CDK14
PIK3CB
PIM1
PIK3CD
PKHD1
PLA2G5
PLCG2
PLXNA2
BCO1
TRIM34
PCBP3
SNTG1
ANKRD16
AHI1
CNTLN
TMEM260
PPL
C1orf109
SPATA6L
TMEM248
UACA
CEP192
SRBD1
CDCA8
ARHGEF10L
MAP1S
PPP2R2C
PTPA
C4orf19
ACOXL
RPL39P5
DOCK10
ZNF407
RAB20
RNF126
CDC37L1
KANSL3
FRMD4A
ASF1B
CSGALNACT1
CACNA2D3
DOK5
PAG1
DCAF6
PRKCQ
KLHL9
MAPK10
MAP2K7
YLPM1
FMN2
PSG11
FSTL5
OLFML3
ADAMTS9
PCBP4
CAMK1D
SALL4
CAMK1G
CEMIP
PTGS1
TENM2
NWD2
ARHGAP31
RPTOR
SORCS2
CC2D2A
NCEH1
MARCHF4
SHROOM3
STIM2
DPP10
ZSWIM5
ADGRB3
MEAK7
PTPN14
PTPRA
PTPRD
PTPRG
PLEKHB1
RAD51B
HIVEP3
OPN1LW
RGS7
ALX4
ROBO1
RPS6KA2
RPS24
MAPK12
SCT
CCL19
BID
NEUROD6
PRDM16
CLSTN2
XYLT1
DNAJC1
ATL2
SGCG
CSMD1
SMPD4P1
LGALS9DP
LINC02223
ZNF652P1
SMYD3
MTARC1
ZNF574
NT5DC2
SLC1A4
MARCKSL1
SLC1A6
PCDH15
CXADRP1
MFF-DT
SLC34A1
AACS
CYP4F12
SOAT1
SPG7
KLF9
GCFC2
TRBV20OR9-2
TF
TGFB1
TMOD1
TNR
TTN
ICE2P2
GTF2IRD1P1
RGPD2
SEC14L6
HSP90AA5P
C9
UROD
WRN
XRCC3
LDLRAD4
MKRN7P
CACNA1B
ZNF205
CACNA1E
TVP23A
CACNA2D1
CACNB1
KCNAB1
OTUB2
OR10R1P
GALNT14
EFL1
HECTD3
KLF3-AS1
TUT7
ANKRD55
ZBBX
TLE6
ARHGAP28
ERMP1
WLS
CALD1
WWC2
LRRTM4
MAP3K19
TRIM46
SPSB1
PDGFD
BPIFB2
UBXN6
THSD7B
CMIP
KDM7A
FXR1
ILKAP
GDPD5
DIAPH3
ISCA1
PPP1R14C
SBF2
ST6GALNAC5
ZNF93
H2AC4
FAM107B
CCDC3
FRMD8
HDAC10
ZRANB3
USP44
PRXL2A
PHF6
CHCHD6
RAB11FIP4
CASR
IL1F10
MS4A14
MYO18B
LNX1
HDGFL2
CRACR2A
PYROXD2
GPAT3
HAVCR2
POMGNT2
FBH1
LINGO1
PLXDC2
TMEM87B
IGSF21
PPFIA2
PHYKPL
TUBGCP6
AP3B1
CAV2
PLA2G4C
PDE8B
DNAH17
SOCS1
PDE5A
ABCC3
ADAM23
SUCLG2
CCN4
MTMR3
CCNA1
MBD2
USP13
NAV3
NAV2
LHX4
GLB1L2
SEMA5A
MLIP
CREB3L1
CCDC149
TMEM259
COL23A1
TDRD12
DCLK1
DLGAP2
ZNF585B
CD6
DNER
CD14
NEURL3
KCNB2
SYCE1
CD80
HOMER2
PGS1
PSMF1
CREB5
RAB36
CD47
SLC25A44
ST18
CCDC144A
HDAC4
KIAA0513
TBC1D5
MRPL19
ELMO1
LRBA
SV2B
ATP2C2
HS3ST4
NR1I3
NUP153
