# Supplementary material for: Network-based analysis and experimental validation of identified natural compounds from Yinchen Wuling San for acute myeloid leukemia
Source: Front Pharmacol. 2025 May 30;16:1591164. doi: 10.3389/fphar.2025.1591164 (PMC12162526; doi:10.3389/fphar.2025.1591164)
Supplement: Supplementary file 2 [file Table3.xlsx]

## Sheet: Sheet1
Gene symbol	Uniprot ID	ChEMBL ID	Target Class	Probability*	Target name
CYP2C19	P33261	CHEMBL3622	Cytochrome P450	0.131156	Cytochrome P450 2C19
G6PD	P11413	CHEMBL5347	Enzyme	0.106166	Glucose-6-phosphate 1-dehydrogenase
NR1I3	Q14994	CHEMBL5503	Nuclear receptor	0.106166	Nuclear receptor subfamily 1 group I member 3 (by homology)
CNR2	P34972	CHEMBL253	Family A G protein-coupled receptor	0.122339	Cannabinoid receptor 2
PRKCQ	Q04759	CHEMBL3920	Kinase	0.09724	Protein kinase C theta
MAPK8	P45983	CHEMBL2276	Kinase	0.09724	c-Jun N-terminal kinase 1
ERBB2	P04626	CHEMBL1824	Kinase	0.09724	Receptor protein-tyrosine kinase erbB-2
EGFR	P00533	CHEMBL203	Kinase	0.09724	Epidermal growth factor receptor erbB1
LPAR1	Q92633	CHEMBL3819	Family A G protein-coupled receptor	0.09724	Lysophosphatidic acid receptor Edg-2
MTOR	P42345	CHEMBL2842	Kinase	0.09724	Serine/threonine-protein kinase mTOR
PIK3CA	P42336	CHEMBL4005	Enzyme	0.09724	PI3-kinase p110-alpha subunit
AKT1	P31749	CHEMBL4282	Kinase	0.09724	Serine/threonine-protein kinase AKT (by homology)
ITGAL	P20701	CHEMBL2096661	Membrane receptor	0.09724	Integrin alpha-L
MAP2K1	Q02750	CHEMBL3587	Kinase	0.09724	Dual specificity mitogen-activated protein kinase kinase 1
CDK6	Q00534	CHEMBL2508	Kinase	0.09724	Cyclin-dependent kinase 6
CDK4	P11802	CHEMBL331	Kinase	0.09724	Cyclin-dependent kinase 4
FLT1	P17948	CHEMBL1868	Kinase	0.09724	Vascular endothelial growth factor receptor 1
EPHX1	P07099	CHEMBL1968	Protease	0.09724	Epoxide hydrolase 1
CDK2	P24941	CHEMBL301	Kinase	0.09724	Cyclin-dependent kinase 2
CDK9	P50750	CHEMBL3116	Kinase	0.09724	Cyclin-dependent kinase 9
FLT3	P36888	CHEMBL1974	Kinase	0.09724	Tyrosine-protein kinase receptor FLT3
CSF1R	P07333	CHEMBL1844	Kinase	0.09724	Macrophage colony stimulating factor receptor
ABL1	P00519	CHEMBL1862	Kinase	0.09724	Tyrosine-protein kinase ABL
MDM2	Q00987	CHEMBL5023	Other nuclear protein	0.09724	p53-binding protein Mdm-2
METAP2	P50579	CHEMBL3922	Protease	0.125687	Methionine aminopeptidase 2
JAK3	P52333	CHEMBL2148	Kinase	0.125687	Tyrosine-protein kinase JAK3
PDE4D	Q08499	CHEMBL288	Phosphodiesterase	0.125687	Phosphodiesterase 4D
KDR	P35968	CHEMBL279	Kinase	0.125687	Vascular endothelial growth factor receptor 2
PDGFRA	P16234	CHEMBL2095189	Kinase	0.125687	Platelet Derived Growth Factor Receptor Alpha
PDGFRB	P09619	CHEMBL2095189	Kinase	0.125687	Platelet Derived Growth Factor Receptor Beta
MAPK1	P28482	CHEMBL4040	Kinase	0.125687	MAP kinase ERK2
REN	P00797	CHEMBL286	Protease	0.125687	Renin
JAK1	P23458	CHEMBL2835	Kinase	0.125687	Tyrosine-protein kinase JAK1
CACNA1B	Q00975	CHEMBL4478	Voltage-gated ion channel	0.125687	Voltage-gated N-type calcium channel alpha-1B subunit
MET	P08581	CHEMBL3717	Kinase	0.118883	Hepatocyte growth factor receptor
IDH1	O75874	CHEMBL2007625	Enzyme	0.118883	Isocitrate dehydrogenase [NADP] cytoplasmic
CCND1	P24385	CHEMBL1907601	Kinase	0.118883	Cyclin D1
IL6ST	P40189	CHEMBL3124734	Membrane receptor	0.118883	Interleukin-6 receptor subunit beta
KIT	P10721	CHEMBL1936	Kinase	0.118883	Stem cell growth factor receptor
MDM4	O15151	CHEMBL1255126	Unclassified protein	0.118883	Protein Mdm4
SYK	P43405	CHEMBL2599	Kinase	0.118883	Tyrosine-protein kinase SYK
CDK1	P06493	CHEMBL1907602	Other cytosolic protein	0.118883	Cyclin Dependent Kinase 1
PIK3CB	P42338	CHEMBL3145	Enzyme	0.118883	PI3-kinase p110-beta subunit
CCND3	P30281	CHEMBL2095942	Other cytosolic protein	0.118883	Cyclin D3
CCND2	P30279	CHEMBL2095942	Other cytosolic protein	0.118883	Cyclin D2
MAPK10	P53779	CHEMBL2637	Kinase	0.118883	c-Jun N-terminal kinase 3
MERTK	Q12866	CHEMBL5331	Kinase	0.118883	Proto-oncogene tyrosine-protein kinase MER
PDE5A	O76074	CHEMBL1827	Phosphodiesterase	0.118883	Phosphodiesterase 5A
PIK3CD	O00329	CHEMBL3130	Enzyme	0.118883	PI3-kinase p110-delta subunit
PIK3CG	P48736	CHEMBL3267	Enzyme	0.118883	PI3-kinase p110-gamma subunit
CACNA2D1	P54289	CHEMBL1919	Calcium channel auxiliary subunit alpha2delta family	0.118883	Voltage-gated calcium channel alpha2/delta subunit 1
HIF1A	Q16665	CHEMBL4261	Transcription factor	0.100634	Hypoxia-inducible factor 1 alpha
PARP1	P09874	CHEMBL3105	Enzyme	0.100634	Poly [ADP-ribose] polymerase-1
CASP3	P42574	CHEMBL2334	Protease	0.100634	Caspase-3
CASP7	P55210	CHEMBL3468	Protease	0.100634	Caspase-7
NTRK1	P04629	CHEMBL2815	Kinase	0.100634	Nerve growth factor receptor Trk-A
PDE4B	Q07343	CHEMBL275	Phosphodiesterase	0.100634	Phosphodiesterase 4B
P2RX7	Q99572	CHEMBL4805	Ligand-gated ion channel	0.100634	P2X purinoceptor 7
CBFB	Q13951	CHEMBL1615386	Unclassified protein	0.100634	Runt-related transcription factor 1/Core-binding factor subunit beta
TNF	P01375	CHEMBL1825	Secreted protein	0.100634	TNF-alpha
TOP2A	P11388	CHEMBL1806	Isomerase	0.136845	DNA topoisomerase II alpha
MMP3	P08254	CHEMBL283	Protease	0.120226	Matrix metalloproteinase 3
PTPN11	Q06124	CHEMBL3864	Phosphatase	0.120226	Protein-tyrosine phosphatase 2C
ITGA4	P13612	CHEMBL1907599	Membrane receptor	0.120226	Integrin Subunit Beta 1
PPARG	P37231	CHEMBL235	Nuclear receptor	0.120226	Peroxisome proliferator-activated receptor gamma
RASGRP3	Q8IV61	CHEMBL3638	Other cytosolic protein	0.120226	RAS guanyl releasing protein 3
ITGA2B	P08514	CHEMBL2093869	Membrane receptor	0.121906	Integrin Subunit Alpha 2b
STAT5B	P51692	CHEMBL5817	Transcription factor	0.121906	Signal transducer and activator of transcription 5B
CASR	P41180	CHEMBL1878	Family C G protein-coupled receptor	0.121906	Calcium sensing receptor
TYMS	P04818	CHEMBL1952	Transferase	0.121906	Thymidylate synthase
MME	P08473	CHEMBL1944	Protease	0.110612	Neprilysin (by homology)
HPGDS	O60760	CHEMBL5879	Transferase	0.110612	Hematopoietic prostaglandin D synthase
SGK1	O00141	CHEMBL2343	Kinase	0.110612	Serine/threonine-protein kinase Sgk1
MCL1	Q07820	CHEMBL4361	Other cytosolic protein	0.110612	Induced myeloid leukemia cell differentiation protein Mcl-1
MMP9	P14780	CHEMBL321	Protease	0.110612	Matrix metalloproteinase 9
HSP90AA1	P07900	CHEMBL3880	Other cytosolic protein	0.110612	Heat shock protein HSP 90-alpha
TERT	O14746	CHEMBL2916	Enzyme	0.153475	Telomerase reverse transcriptase
PTGS1	P23219	CHEMBL221	Oxidoreductase	0.120226	Cyclooxygenase-1
BCL2L1	Q07817	CHEMBL4625	Other ion channel	0.110612	Apoptosis regulator Bcl-X
ABCC1	P33527	CHEMBL3004	Primary active transporter	0.443225	Multidrug resistance-associated protein 1
ABCG2	Q9UNQ0	CHEMBL5393	Primary active transporter	0.284878	ATP-binding cassette sub-family G member 2
PIM1	P11309	CHEMBL2147	Kinase	0.25991	Serine/threonine-protein kinase PIM1
MPO	P05164	CHEMBL2439	Enzyme	0.25991	Myeloperoxidase
DAPK1	P53355	CHEMBL2558	Kinase	0.25991	Death-associated protein kinase 1
SRC	P12931	CHEMBL267	Kinase	0.25991	Tyrosine-protein kinase SRC
ABCB1	P08183	CHEMBL4302	Primary active transporter	0.25991	P-glycoprotein 1
CD38	P28907	CHEMBL4660	Enzyme	0.109946	Lymphocyte differentiation antigen CD38
GRK6	P43250	CHEMBL6144	Kinase	0.130792	G protein-coupled receptor kinase 6
LCK	P06239	CHEMBL258	Kinase	0.1061	Tyrosine-protein kinase LCK
KDM5A	P29375	CHEMBL2424504	Eraser	0.0978745	Lysine-specific demethylase 5A
CYP1A1	P04798	CHEMBL2231	Cytochrome P450	0.0978745	Cytochrome P450 1A1
SIRT1	Q96EB6	CHEMBL4506	Eraser	0.104672	NAD-dependent deacetylase sirtuin 1
EZH2	Q15910	CHEMBL2189110	Writer	0.120226	EZH2/SUZ12/EED/RBBP7/RBBP4
VHL	P40337	CHEMBL3108660	Unclassified protein	0.120226	Von Hippel-Lindau disease tumor suppressor/Elongin B/Elongin C
ADA	P00813	CHEMBL1910	Hydrolase	0.125687	Adenosine deaminase
RAF1	P04049	CHEMBL1906	Kinase	0.106543	Serine/threonine-protein kinase RAF
BRAF	P15056	CHEMBL5145	Kinase	0.106543	Serine/threonine-protein kinase B-raf
JAK2	O60674	CHEMBL2971	Kinase	0.100634	Tyrosine-protein kinase JAK2
CHEK2	O96017	CHEMBL2527	Kinase	0.100634	Serine/threonine-protein kinase Chk2
IL1B	P01584	CHEMBL1909490	Secreted protein	0.121906	Interleukin-1 beta
EPHA4	P54764	CHEMBL3988	Kinase	0.121906	Ephrin type-A receptor 4
EPHA6	Q9UF33	CHEMBL4526	Kinase	0.121906	Ephrin type-A receptor 6
ROS1	P08922	CHEMBL5568	Kinase	0.101614	Proto-oncogene tyrosine-protein kinase ROS
AKT2	P31751	CHEMBL2431	Kinase	0.101614	Serine/threonine-protein kinase AKT2
PIM2	Q9P1W9	CHEMBL4523	Kinase	0.101614	Serine/threonine-protein kinase PIM2
RPS6KA1	Q15418	CHEMBL2553	Kinase	0.10934	Ribosomal protein S6 kinase alpha 1
ERBB4	Q15303	CHEMBL3009	Kinase	0.10934	Receptor protein-tyrosine kinase erbB-4
FGFR1	P11362	CHEMBL3650	Kinase	0.10934	Fibroblast growth factor receptor 1
LYN	P07948	CHEMBL3905	Kinase	0.10934	Tyrosine-protein kinase Lyn
ZAP70	P43403	CHEMBL2803	Kinase	0.10934	Tyrosine-protein kinase ZAP-70
NTRK3	Q16288	CHEMBL5608	Kinase	0.10934	NT-3 growth factor receptor
BRD4	O60885	CHEMBL1163125	Reader	0.10934	Bromodomain-containing protein 4
CREBBP	Q92793	CHEMBL5747	Writer	0.10934	CREB-binding protein/p53
