# Supplementary material for: Network-based analysis and experimental validation of identified natural compounds from Yinchen Wuling San for acute myeloid leukemia
Source: Front Pharmacol. 2025 May 30;16:1591164. doi: 10.3389/fphar.2025.1591164 (PMC12162526; doi:10.3389/fphar.2025.1591164)
Supplement: Supplementary file 7 [file Table4.xlsx]

## Sheet: Table S4
Rank by Degree	Name	Score
1	AKT1	150
2	SRC	140
3	EGFR	136
4	MTOR	134
5	CCND1	132
5	HSP90AA1	132
7	ERBB2	130
8	TNF	128
9	PIK3CA	126
9	CASP3	126
11	HIF1A	112
11	BCL2L1	112
13	MAPK1	108
14	MDM2	104
15	JAK2	102
16	LYN	98
17	MCL1	94
17	IL1B	94
17	KIT	94
20	ABL1	92
