# Supplementary material for: Network-based analysis and experimental validation of identified natural compounds from Yinchen Wuling San for acute myeloid leukemia
Source: Front Pharmacol. 2025 May 30;16:1591164. doi: 10.3389/fphar.2025.1591164 (PMC12162526; doi:10.3389/fphar.2025.1591164)
Supplement: Supplementary file 8 [file Table1.xlsx]

## Sheet: Table S1
Gene symbol	Target name	Uniprot ID	ChEMBL ID	Target Class
HMGCR	HMG-CoA reductase	P04035	CHEMBL402	Oxidoreductase
CYP51A1	Cytochrome P450 51 (by homology)	Q16850	CHEMBL3849	Cytochrome P450
AR	Androgen Receptor	P10275	CHEMBL1871	Nuclear receptor
NPC1L1	Niemann-Pick C1-like protein 1	Q9UHC9	CHEMBL2027	Other membrane protein
NR1H3	Nuclear Receptor Subfamily 1 Group H Member 3	Q13133	CHEMBL2808	Nuclear receptor
CYP17A1	Cytochrome P450 17A1	P05093	CHEMBL3522	Cytochrome P450
RORC	Nuclear receptor ROR-gamma	P51449	CHEMBL1741186	Nuclear receptor
CYP19A1	Cytochrome P450 19A1	P11511	CHEMBL1978	Cytochrome P450
ESR2	Estrogen receptor beta	Q92731	CHEMBL242	Nuclear receptor
ESR1	Estrogen receptor alpha	P03372	CHEMBL206	Nuclear receptor
SHBG	Testis-specific androgen-binding protein	P04278	CHEMBL3305	Secreted protein
SREBF2	Sterol regulatory element-binding protein 2	Q12772	CHEMBL1795166	Unclassified protein
CYP2C19	Cytochrome P450 2C19	P33261	CHEMBL3622	Cytochrome P450
SLC6A2	Norepinephrine transporter	P23975	CHEMBL222	Electrochemical transporter
BCHE	Butyrylcholinesterase	P06276	CHEMBL1914	Hydrolase
RORA	Nuclear receptor ROR-alpha	P35398	CHEMBL5868	Nuclear receptor
PTPN1	Protein-tyrosine phosphatase 1B	P18031	CHEMBL335	Phosphatase
SERPINA6	Corticosteroid binding globulin	P08185	CHEMBL2421	Secreted protein
SLC6A4	Serotonin transporter	P31645	CHEMBL228	Electrochemical transporter
G6PD	Glucose-6-phosphate 1-dehydrogenase	P11413	CHEMBL5347	Enzyme
NR1I3	Nuclear receptor subfamily 1 group I member 3 (by homology)	Q14994	CHEMBL5503	Nuclear receptor
CHRM2	Muscarinic acetylcholine receptor M2	P08172	CHEMBL211	Family A G protein-coupled receptor
ACHE	Acetylcholinesterase	P22303	CHEMBL220	Hydrolase
VDR	Vitamin D receptor	P11473	CHEMBL1977	Nuclear receptor
CES2	Carboxylesterase 2	O00748	CHEMBL3180	Enzyme
NR1H2	Nuclear Receptor Subfamily 1 Group H Member 2	P55055	CHEMBL4093	Nuclear receptor
CDC25A	Dual specificity phosphatase Cdc25A	P30304	CHEMBL3775	Phosphatase
PTGER1	Prostaglandin E Receptor 1	P34995	CHEMBL1811	Family A G protein-coupled receptor
PTGER2	Prostaglandin E Receptor 2	P43116	CHEMBL1881	Family A G protein-coupled receptor
HSD11B1	Hydroxysteroid 11-Beta Dehydrogenase 1	P28845	CHEMBL4235	Enzyme
DHCR7	7-Dehydrocholesterol Reductase	Q9UBM7	CHEMBL2169735	Enzyme
GLRA1	Glycine receptor subunit alpha-1	P23415	CHEMBL5845	Ligand-gated ion channel
PPARD	Peroxisome proliferator-activated receptor delta	Q03181	CHEMBL3979	Nuclear receptor
SQLE	Squalene monooxygenase	Q14534	CHEMBL3592	Enzyme
PTPN6	Protein Tyrosine Phosphatase Non-Receptor Type 6	P29350	CHEMBL3166	Phosphatase
FDFT1	Farnesyl-Diphosphate Farnesyltransferase 1	P37268	CHEMBL3338	Enzyme
NOS2	Nitric Oxide Synthase 2	P35228	CHEMBL4481	Enzyme
NR3C1	Nuclear Receptor Subfamily 3 Group C Member 1	P04150	CHEMBL2034	Nuclear receptor
CDC25B	Dual specificity phosphatase Cdc25B	P30305	CHEMBL4804	Phosphatase
SHH	Sonic hedgehog protein (by homology)	Q15465	CHEMBL5602	Unclassified protein
UGT2B7	UDP-glucuronosyltransferase 2B7	P16662	CHEMBL4370	Enzyme
HSD11B2	11-beta-hydroxysteroid dehydrogenase 2	P80365	CHEMBL3746	Enzyme
DRD2	Dopamine D2 receptor	P14416	CHEMBL217	Family A G protein-coupled receptor
POLB	DNA polymerase beta (by homology)	P06746	CHEMBL2392	Enzyme
FAAH	Anandamide amidohydrolase	O00519	CHEMBL2243	Enzyme
PRKCA	Protein kinase C alpha	P17252	CHEMBL299	Kinase
CNR1	Cannabinoid receptor 1 (by homology)	P21554	CHEMBL218	Family A G protein-coupled receptor
CNR2	Cannabinoid receptor 2	P34972	CHEMBL253	Family A G protein-coupled receptor
PRKCD	Protein kinase C delta	Q05655	CHEMBL2996	Kinase
PRKCQ	Protein kinase C theta	Q04759	CHEMBL3920	Kinase
ALOX5	Arachidonate 5-lipoxygenase	P09917	CHEMBL215	Oxidoreductase
PTGS2	Cyclooxygenase-2	P35354	CHEMBL230	Oxidoreductase
PTGES	Prostaglandin E synthase	O14684	CHEMBL5658	Enzyme
PTPN2	T-cell protein-tyrosine phosphatase	P17706	CHEMBL3807	Phosphatase
TRPV1	Vanilloid receptor	Q8NER1	CHEMBL4794	Voltage-gated ion channel
HPGD	15-hydroxyprostaglandin dehydrogenase [NAD+]	P15428	CHEMBL1293255	Enzyme
HCRTR2	Orexin receptor 2	O43614	CHEMBL4792	Family A G protein-coupled receptor
HCRTR1	Orexin receptor 1	O43613	CHEMBL5113	Family A G protein-coupled receptor
AVPR1A	Vasopressin V1a receptor	P37288	CHEMBL1889	Family A G protein-coupled receptor
GRM2	Metabotropic glutamate receptor 2	Q14416	CHEMBL5137	Family C G protein-coupled receptor
SRD5A1	Steroid 5-alpha-reductase 1	P18405	CHEMBL1787	Oxidoreductase
MAPK8	c-Jun N-terminal kinase 1	P45983	CHEMBL2276	Kinase
ERBB2	Receptor protein-tyrosine kinase erbB-2	P04626	CHEMBL1824	Kinase
EGFR	Epidermal growth factor receptor erbB1	P00533	CHEMBL203	Kinase
LPAR6	Lysophosphatidic acid receptor 6	P43657	CHEMBL2331058	Family A G protein-coupled receptor
LPAR5	Lysophosphatidic acid receptor 5	Q9H1C0	CHEMBL5700	Family A G protein-coupled receptor
MTNR1A	Melatonin receptor 1A	P48039	CHEMBL1945	Family A G protein-coupled receptor
MTNR1B	Melatonin receptor 1B	P49286	CHEMBL1946	Family A G protein-coupled receptor
MAPK14	MAP kinase p38 alpha	Q16539	CHEMBL260	Kinase
S1PR3	Sphingosine 1-phosphate receptor Edg-3	Q99500	CHEMBL3892	Family A G protein-coupled receptor
S1PR1	Sphingosine 1-phosphate receptor Edg-1	P21453	CHEMBL4333	Family A G protein-coupled receptor
CHEK1	Serine/threonine-protein kinase Chk1	O14757	CHEMBL4630	Kinase
LPAR3	Lysophosphatidic acid receptor Edg-7	Q9UBY5	CHEMBL3250	Family A G protein-coupled receptor
LPAR2	Lysophosphatidic acid receptor Edg-4	Q9HBW0	CHEMBL3724	Family A G protein-coupled receptor
LPAR1	Lysophosphatidic acid receptor Edg-2	Q92633	CHEMBL3819	Family A G protein-coupled receptor
LPAR4	Lysophosphatidic acid receptor 4	Q99677	CHEMBL5968	Family A G protein-coupled receptor
MTOR	Serine/threonine-protein kinase mTOR	P42345	CHEMBL2842	Kinase
PIK3CA	PI3-kinase p110-alpha subunit	P42336	CHEMBL4005	Enzyme
ENPP2	Autotaxin	Q13822	CHEMBL3691	Enzyme
PRKCH	Protein kinase C eta (by homology)	P24723	CHEMBL3616	Kinase
PREP	Prolyl endopeptidase	P48147	CHEMBL3202	Protease
AKT1	Serine/threonine-protein kinase AKT (by homology)	P31749	CHEMBL4282	Kinase
ICAM1	Intercellular adhesion molecule (ICAM-1)	P05362	CHEMBL2096661	Membrane receptor
ITGAL	Integrin alpha-L	P20701	CHEMBL2096661	Membrane receptor
ITGB2	Integrin beta-2	P05107	CHEMBL2096661	Membrane receptor
SCN9A	Sodium channel protein type IX alpha subunit	Q15858	CHEMBL4296	Voltage-gated ion channel
AURKB	Serine/threonine-protein kinase Aurora-B	Q96GD4	CHEMBL2185	Kinase
CHUK	Inhibitor of NF-kappa-B kinase (IKK)	O15111	CHEMBL3476	Kinase
AURKAIP1	Aurora kinase A-interacting protein	Q9NWT8	CHEMBL5910	Unclassified protein
SCN5A	Sodium channel protein type V alpha subunit	Q14524	CHEMBL1980	Voltage-gated ion channel
GPR119	Glucose-dependent insulinotropic receptor	Q8TDV5	CHEMBL5652	Family A G protein-coupled receptor
RBP4	Plasma retinol-binding protein	P02753	CHEMBL3100	Secreted protein
MAP2	Microtubule-associated protein 2	P11137	CHEMBL2390810	Unclassified protein
MAP2K1	Dual specificity mitogen-activated protein kinase kinase 1	Q02750	CHEMBL3587	Kinase
PFKFB3	6-phosphofructo-2-kinase/fructose-2,6-bisphosphatase 3	Q16875	CHEMBL2331053	Enzyme
CDK6	Cyclin-dependent kinase 6	Q00534	CHEMBL2508	Kinase
CDK4	Cyclin-dependent kinase 4	P11802	CHEMBL331	Kinase
FLT1	Vascular endothelial growth factor receptor 1	P17948	CHEMBL1868	Kinase
EPHX1	Epoxide hydrolase 1	P07099	CHEMBL1968	Protease
CSNK1D	Casein kinase I delta	P48730	CHEMBL2828	Kinase
GSK3A	Glycogen synthase kinase-3 alpha	P49840	CHEMBL2850	Kinase
CDK2	Cyclin-dependent kinase 2	P24941	CHEMBL301	Kinase
CDK7	Cyclin-dependent kinase 7	P50613	CHEMBL3055	Kinase
CDK9	Cyclin-dependent kinase 9	P50750	CHEMBL3116	Kinase
IKBKE	Inhibitor of nuclear factor kappa B kinase epsilon subunit	Q14164	CHEMBL3529	Kinase
PLK4	Serine/threonine-protein kinase PLK4	O00444	CHEMBL3788	Kinase
STK16	Serine/threonine-protein kinase 16	O75716	CHEMBL3938	Kinase
TTK	Dual specificity protein kinase TTK	P33981	CHEMBL3983	Kinase
CDK5	Cyclin-dependent kinase 5/CDK5 activator 1	Q00535	CHEMBL4036	Kinase
SLC8A1	Sodium/calcium exchanger 1	P32418	CHEMBL4076	Electrochemical transporter
CLK4	Dual specificity protein kinase CLK4	Q9HAZ1	CHEMBL4203	Kinase
CLK1	Dual specificty protein kinase CLK1	P49759	CHEMBL4224	Kinase
CLK2	Dual specificity protein kinase CLK2	P49760	CHEMBL4225	Kinase
CLK3	Dual specificity protein kinase CLK3	P49761	CHEMBL4226	Kinase
CDK3	Cyclin-dependent kinase 3	Q00526	CHEMBL4442	Kinase
CDK16	Serine/threonine-protein kinase PCTAIRE-1	Q00536	CHEMBL4597	Kinase
MAPK15	Mitogen-activated protein kinase 15	Q8TD08	CHEMBL5198	Kinase
CDK18	Serine/threonine-protein kinase PCTAIRE-3	Q07002	CHEMBL5316	Kinase
MAPK7	Mitogen-activated protein kinase 7	Q13164	CHEMBL5332	Kinase
TBK1	Serine/threonine-protein kinase TBK1	Q9UHD2	CHEMBL5408	Kinase
DYRK1B	Dual specificity tyrosine-phosphorylation-regulated kinase 1B	Q9Y463	CHEMBL5543	Kinase
CDK17	Serine/threonine-protein kinase PCTAIRE-2	Q00537	CHEMBL5790	Kinase
F10	Thrombin and coagulation factor X	P00742	CHEMBL244	Protease
FLT3	Tyrosine-protein kinase receptor FLT3	P36888	CHEMBL1974	Kinase
CSF1R	Macrophage colony stimulating factor receptor	P07333	CHEMBL1844	Kinase
ABL1	Tyrosine-protein kinase ABL	P00519	CHEMBL1862	Kinase
S1PR5	Sphingosine 1-phosphate receptor Edg-8	Q9H228	CHEMBL2274	Family A G protein-coupled receptor
S1PR4	Sphingosine 1-phosphate receptor Edg-6	O95977	CHEMBL3230	Family A G protein-coupled receptor
MDM2	p53-binding protein Mdm-2	Q00987	CHEMBL5023	Other nuclear protein
PAK1	Serine/threonine-protein kinase PAK 1	Q13153	CHEMBL4600	Kinase
FNTA	farnesyltransferase	P49354	CHEMBL2094108	Enzyme
FNTB	Farnesyltransferase, CAAX Box, Beta	P49356	CHEMBL2094108	Enzyme
PGGT1B	Protein Geranylgeranyltransferase Type I Subunit Beta	P53609	CHEMBL2095164	Enzyme
METAP2	Methionine aminopeptidase 2	P50579	CHEMBL3922	Protease
PRKCB	Protein kinase C beta	P05771	CHEMBL3045	Kinase
PRKCG	Protein kinase C gamma	P05129	CHEMBL2938	Kinase
PRKCE	Protein kinase C epsilon	Q02156	CHEMBL3582	Kinase
TACR1	Neurokinin 1 receptor	P25103	CHEMBL249	Family A G protein-coupled receptor
TRPV4	Transient receptor potential cation channel subfamily V member 4	Q9HBA0	CHEMBL3119	Voltage-gated ion channel
P2RX3	P2X purinoceptor 3	P56373	CHEMBL2998	Ligand-gated ion channel
JAK3	Tyrosine-protein kinase JAK3	P52333	CHEMBL2148	Kinase
C5AR1	C5a anaphylatoxin chemotactic receptor	P21730	CHEMBL2373	Family A G protein-coupled receptor
DRD4	Dopamine D4 receptor	P21917	CHEMBL219	Family A G protein-coupled receptor
DRD3	Dopamine D3 receptor	P35462	CHEMBL234	Family A G protein-coupled receptor
PDE4D	Phosphodiesterase 4D	Q08499	CHEMBL288	Phosphodiesterase
CCR1	C-C chemokine receptor type 1	P32246	CHEMBL2413	Family A G protein-coupled receptor
KDR	Vascular endothelial growth factor receptor 2	P35968	CHEMBL279	Kinase
F2R	Proteinase-activated receptor 1	P25116	CHEMBL3974	Family A G protein-coupled receptor
BACE2	Beta secretase 2	Q9Y5Z0	CHEMBL2525	Protease
CTSD	Cathepsin D	P07339	CHEMBL2581	Protease
PER2	Period circadian protein homolog 2	O15055	CHEMBL3751648	Unclassified protein
HSD17B3	Estradiol 17-beta-dehydrogenase 3	P37058	CHEMBL4234	Enzyme
MAP3K14	Mitogen-activated protein kinase kinase kinase 14	Q99558	CHEMBL5888	Kinase
PDE10A	Phosphodiesterase 10A	Q9Y233	CHEMBL4409	Phosphodiesterase
SLC6A3	Dopamine transporter	Q01959	CHEMBL238	Electrochemical transporter
FYN	Tyrosine-protein kinase FYN	P06241	CHEMBL1841	Kinase
PDGFRA	Platelet Derived Growth Factor Receptor Alpha	P16234	CHEMBL2095189	Kinase
PDGFRB	Platelet Derived Growth Factor Receptor Beta	P09619	CHEMBL2095189	Kinase
STS	Steryl-sulfatase	P08842	CHEMBL3559	Enzyme
MAPK1	MAP kinase ERK2	P28482	CHEMBL4040	Kinase
KCNA5	Voltage-gated potassium channel subunit Kv1.5	P22460	CHEMBL4306	Voltage-gated ion channel
EPHB3	Ephrin type-B receptor 3	P54753	CHEMBL4901	Kinase
DUT	dUTP pyrophosphatase	P33316	CHEMBL5203	Enzyme
F2	Thrombin	P00734	CHEMBL204	Protease
REN	Renin	P00797	CHEMBL286	Protease
IKBKB	Inhibitor of nuclear factor kappa B kinase beta subunit	O14920	CHEMBL1991	Kinase
SMO	Smoothened homolog	Q99835	CHEMBL5971	Frizzled family G protein-coupled receptor
PDE2A	Phosphodiesterase 2A	O00408	CHEMBL2652	Phosphodiesterase
MCHR1	Melanin-concentrating hormone receptor 1	Q99705	CHEMBL344	Family A G protein-coupled receptor
TK2	Thymidine kinase, mitochondrial	O00142	CHEMBL4580	Enzyme
CDK8	Cell division protein kinase 8	P49336	CHEMBL5719	Kinase
MC4R	Melanocortin receptor 4	P32245	CHEMBL259	Family A G protein-coupled receptor
MC1R	Melanocortin receptor 1	Q01726	CHEMBL3795	Family A G protein-coupled receptor
MC5R	Melanocortin receptor 5	P33032	CHEMBL4608	Family A G protein-coupled receptor
MC3R	Melanocortin receptor 3	P41968	CHEMBL4644	Family A G protein-coupled receptor
JAK1	Tyrosine-protein kinase JAK1	P23458	CHEMBL2835	Kinase
NR1I2	Pregnane X receptor	O75469	CHEMBL3401	Nuclear receptor
KCNK3	Potassium channel subfamily K member 3	O14649	CHEMBL2321613	Voltage-gated ion channel
NR3C2	Mineralocorticoid receptor	P08235	CHEMBL1994	Nuclear receptor
EDNRB	Endothelin receptor ET-B	P24530	CHEMBL1785	Family A G protein-coupled receptor
ROCK2	Rho-associated protein kinase 2	O75116	CHEMBL2973	Kinase
AURKA	Serine/threonine-protein kinase Aurora-A	O14965	CHEMBL4722	Kinase
PGA5	Pepsin A	P0DJD9	CHEMBL3295	Protease
LDLR	LDL receptor	P01130	CHEMBL3311	Membrane receptor
MMP1	Matrix metalloproteinase 1	P03956	CHEMBL332	Protease
F9	Coagulation factor IX	P00740	CHEMBL2016	Protease
CACNA1B	Voltage-gated N-type calcium channel alpha-1B subunit	Q00975	CHEMBL4478	Voltage-gated ion channel
IGF1R	Insulin-like growth factor I receptor	P08069	CHEMBL1957	Kinase
NR1H4	Bile acid receptor FXR	Q96RI1	CHEMBL2047	Nuclear receptor
DRD1	Dopamine D1 receptor	P21728	CHEMBL2056	Family A G protein-coupled receptor
HTR2A	Serotonin 2a (5-HT2a) receptor	P28223	CHEMBL224	Family A G protein-coupled receptor
HTR2C	Serotonin 2c (5-HT2c) receptor	P28335	CHEMBL225	Family A G protein-coupled receptor
ADAMTS5	ADAMTS5	Q9UNA0	CHEMBL2285	Protease
ADAMTS4	ADAMTS4	O75173	CHEMBL2318	Protease
SLC6A9	Glycine transporter 1	P48067	CHEMBL2337	Electrochemical transporter
SLC10A2	Ileal bile acid transporter	Q12908	CHEMBL2778	Electrochemical transporter
MMP13	Matrix metalloproteinase 13	P45452	CHEMBL280	Protease
CCKBR	Cholecystokinin B receptor (by homology)	P32239	CHEMBL298	Family A G protein-coupled receptor
MMP2	Matrix metalloproteinase 2	P08253	CHEMBL333	Protease
MMP14	Matrix metalloproteinase 14	P50281	CHEMBL3869	Protease
OGT	UDP-N-acetylglucosamine--peptide N-acetylglucosaminyltransferase 110 kDa subunit	O15294	CHEMBL5955	Enzyme
PTGFR	Prostanoid FP receptor	P43088	CHEMBL1987	Family A G protein-coupled receptor
PSEN2	Presenilin 2	P49810	CHEMBL2094135	Protease
PSENEN	Presenilin Enhancer, Gamma-Secretase Subunit	Q9NZ42	CHEMBL2094135	Protease
NCSTN	Nicastrin	Q92542	CHEMBL2094135	Protease
APH1A	Aph-1 Homolog A, Gamma-Secretase Subunit	Q96BI3	CHEMBL2094135	Protease
PSEN1	PSEN1	P49768	CHEMBL2094135	Protease
APH1B	Aph-1 Homolog B, Gamma-Secretase Subunit	Q8WW43	CHEMBL2094135	Protease
APP	Beta amyloid A4 protein	P05067	CHEMBL2487	Membrane receptor
GRM1	Metabotropic glutamate receptor 1	Q13255	CHEMBL3772	Family C G protein-coupled receptor
MAP3K20	Mixed lineage kinase 7	Q9NYL2	CHEMBL3886	Kinase
TGFBR2	TGF-beta receptor type II	P37173	CHEMBL4267	Kinase
TGFBR1	TGF-beta receptor type I	P36897	CHEMBL4439	Kinase
MET	Hepatocyte growth factor receptor	P08581	CHEMBL3717	Kinase
ACKR3	C-X-C chemokine receptor type 7	P25106	CHEMBL2010631	Family A G protein-coupled receptor
TACR2	Neurokinin 2 receptor	P21452	CHEMBL2327	Family A G protein-coupled receptor
IDH1	Isocitrate dehydrogenase [NADP] cytoplasmic	O75874	CHEMBL2007625	Enzyme
CRHR1	Corticotropin releasing factor receptor 1 (by homology)	P34998	CHEMBL1800	Family B G protein-coupled receptor
AKR1C3	Aldo-keto-reductase family 1 member C3	P42330	CHEMBL4681	Enzyme
EPHX2	Epoxide hydratase	P34913	CHEMBL2409	Protease
KIF11	Kinesin-like protein 1	P52732	CHEMBL4581	Other cytosolic protein
MAPK13	MAP kinase p38 delta	O15264	CHEMBL2939	Kinase
MAPK11	MAP kinase p38 beta	Q15759	CHEMBL3961	Kinase
CHRM1	Muscarinic acetylcholine receptor M1	P11229	CHEMBL216	Family A G protein-coupled receptor
CCND1	Cyclin D1	P24385	CHEMBL1907601	Kinase
KCNH2	HERG	Q12809	CHEMBL240	Voltage-gated ion channel
SLC16A1	Monocarboxylate transporter 1	P53985	CHEMBL4360	Electrochemical transporter
IL6ST	Interleukin-6 receptor subunit beta	P40189	CHEMBL3124734	Membrane receptor
PRKDC	DNA-dependent protein kinase	P78527	CHEMBL3142	Kinase
ALK	ALK tyrosine kinase receptor	Q9UM73	CHEMBL4247	Kinase
KIT	Stem cell growth factor receptor	P10721	CHEMBL1936	Kinase
CCNT1	Cyclin T1	O60563	CHEMBL2108	Other cytosolic protein
GRIN2A	Glutamate Ionotropic Receptor NMDA Type Subunit 2A	Q12879	CHEMBL1907604	Ligand-gated ion channel
GRIN1	Glutamate Ionotropic Receptor NMDA Type Subunit 1	Q05586	CHEMBL1907604	Ligand-gated ion channel
PYGL	Liver glycogen phosphorylase	P06737	CHEMBL2568	Enzyme
GRIA2	Glutamate receptor ionotropic, AMPA 2	P42262	CHEMBL4016	Ligand-gated ion channel
MDM4	Protein Mdm4	O15151	CHEMBL1255126	Unclassified protein
ADORA1	Adenosine A1 receptor	P30542	CHEMBL226	Family A G protein-coupled receptor
ADORA2A	Adenosine A2a receptor	P29274	CHEMBL251	Family A G protein-coupled receptor
SYK	Tyrosine-protein kinase SYK	P43405	CHEMBL2599	Kinase
CDK1	Cyclin Dependent Kinase 1	P06493	CHEMBL1907602	Other cytosolic protein
CCNB1	Cyclin B1	P14635	CHEMBL1907602	Other cytosolic protein
PCSK7	Subtilisin/kexin type 7	Q16549	CHEMBL2232	Protease
CYP2D6	Cytochrome P450 2D6	P10635	CHEMBL289	Cytochrome P450
PIK3CB	PI3-kinase p110-beta subunit	P42338	CHEMBL3145	Enzyme
CYP2C9	Cytochrome P450 2C9	P11712	CHEMBL3397	Cytochrome P450
CYP3A4	Cytochrome P450 3A4	P08684	CHEMBL340	Cytochrome P450
ITK	Tyrosine-protein kinase ITK/TSK	Q08881	CHEMBL2959	Kinase
CCND3	Cyclin D3	P30281	CHEMBL2095942	Other cytosolic protein
CCND2	Cyclin D2	P30279	CHEMBL2095942	Other cytosolic protein
MAPK10	c-Jun N-terminal kinase 3	P53779	CHEMBL2637	Kinase
LIPE	Hormone sensitive lipase	Q05469	CHEMBL3590	Enzyme
TKT	Transketolase	P29401	CHEMBL4983	Enzyme
MERTK	Proto-oncogene tyrosine-protein kinase MER	Q12866	CHEMBL5331	Kinase
PTGER4	Prostanoid EP4 receptor	P35408	CHEMBL1836	Family A G protein-coupled receptor
CPT1A	Carnitine O-palmitoyltransferase 1, liver isoform	P50416	CHEMBL1293194	Enzyme
CFD	Complement factor D	P00746	CHEMBL2176771	Protease
PDE5A	Phosphodiesterase 5A	O76074	CHEMBL1827	Phosphodiesterase
GABRB3	Gamma-Aminobutyric Acid Type A Receptor Subunit Beta3	P28472	CHEMBL2094120	Ligand-gated ion channel
GABRA3	Gamma-Aminobutyric Acid Type A Receptor Subunit Alpha3	P34903	CHEMBL2094120	Ligand-gated ion channel
GABRG2	Gamma-Aminobutyric Acid Type A Receptor Subunit Gamma2	P18507	CHEMBL2094120	Ligand-gated ion channel
GABRA1	Gamma-Aminobutyric Acid Type A Receptor Subunit Alpha1	P14867	CHEMBL2094121	Ligand-gated ion channel
GABRA5	Gamma-Aminobutyric Acid Type A Receptor Subunit Alpha5	P31644	CHEMBL2094122	Ligand-gated ion channel
GABRA2	Gamma-Aminobutyric Acid Type A Receptor Subunit Alpha2	P47869	CHEMBL2094130	Ligand-gated ion channel
CTSL	Cathepsin L	P07711	CHEMBL3837	Protease
CTSB	Cathepsin (B and K)	P07858	CHEMBL4072	Protease
OPRM1	Mu opioid receptor	P35372	CHEMBL233	Family A G protein-coupled receptor
OPRD1	Delta opioid receptor	P41143	CHEMBL236	Family A G protein-coupled receptor
OPRK1	Kappa Opioid receptor	P41145	CHEMBL237	Family A G protein-coupled receptor
PIK3CD	PI3-kinase p110-delta subunit	O00329	CHEMBL3130	Enzyme
PIK3CG	PI3-kinase p110-gamma subunit	P48736	CHEMBL3267	Enzyme
CDK5R1	Cyclin Dependent Kinase 5 Regulatory Subunit 1	Q15078	CHEMBL1907600	Kinase
CACNA2D1	Voltage-gated calcium channel alpha2/delta subunit 1	P54289	CHEMBL1919	Calcium channel auxiliary subunit alpha2delta family
DYRK1A	Dual-specificity tyrosine-phosphorylation regulated kinase 1A	Q13627	CHEMBL2292	Kinase
GSK3B	Glycogen synthase kinase-3 beta	P49841	CHEMBL262	Kinase
CACNA2D2	Voltage-gated calcium channel alpha2/delta subunit 2	Q9NY47	CHEMBL3896	Calcium channel auxiliary subunit alpha2delta family
HDAC6	Histone deacetylase 6	Q9UBN7	CHEMBL1865	Eraser
IMPDH1	Inosine-5'-monophosphate dehydrogenase 1	P20839	CHEMBL1822	Oxidoreductase
IMPDH2	Inosine-5'-monophosphate dehydrogenase 2	P12268	CHEMBL2002	Oxidoreductase
PGR	Progesterone receptor	P06401	CHEMBL208	Nuclear receptor
NLRP3	NACHT, LRR and PYD domains-containing protein 3	Q96P20	CHEMBL1741208	Unclassified protein
HSD17B2	Estradiol 17-beta-dehydrogenase 2	P37059	CHEMBL2789	Enzyme
HIF1A	Hypoxia-inducible factor 1 alpha	Q16665	CHEMBL4261	Transcription factor
AXL	Tyrosine-protein kinase receptor UFO	P30530	CHEMBL4895	Kinase
TYRO3	Tyrosine-protein kinase receptor TYRO3	Q06418	CHEMBL5314	Kinase
TBXA2R	Thromboxane A2 receptor	P21731	CHEMBL2069	Family A G protein-coupled receptor
SIGMAR1	Sigma opioid receptor	Q99720	CHEMBL287	Membrane receptor
PARP1	Poly [ADP-ribose] polymerase-1	P09874	CHEMBL3105	Enzyme
CASP3	Caspase-3	P42574	CHEMBL2334	Protease
CASP7	Caspase-7	P55210	CHEMBL3468	Protease
S1PR2	Sphingosine 1-phosphate receptor Edg-5	O95136	CHEMBL2955	Family A G protein-coupled receptor
NTRK1	Nerve growth factor receptor Trk-A	P04629	CHEMBL2815	Kinase
PDE4B	Phosphodiesterase 4B	Q07343	CHEMBL275	Phosphodiesterase
P2RX7	P2X purinoceptor 7	Q99572	CHEMBL4805	Ligand-gated ion channel
ALPL	Alkaline phosphatase, tissue-nonspecific isozyme	P05186	CHEMBL5979	Enzyme
CCNC	Cyclin C	P24863	CHEMBL3038474	Kinase
ACVRL1	Serine/threonine-protein kinase receptor R3	P37023	CHEMBL5311	Kinase
SLC5A2	Sodium/glucose cotransporter 2	P31639	CHEMBL3884	Electrochemical transporter
PDE6A	Phosphodiesterase 6A	P16499	CHEMBL3878	Phosphodiesterase
BCL2A1	Bcl-2-related protein A1	Q16548	CHEMBL6044	Unclassified protein
MAPK9	c-Jun N-terminal kinase 2	P45984	CHEMBL4179	Kinase
LRRK2	Leucine-rich repeat serine/threonine-protein kinase 2	Q5S007	CHEMBL1075104	Kinase
CBFB	Runt-related transcription factor 1/Core-binding factor subunit beta	Q13951	CHEMBL1615386	Unclassified protein
EPAS1	Endothelial PAS domain-containing protein 1	Q99814	CHEMBL1744522	Unclassified protein
TNF	TNF-alpha	P01375	CHEMBL1825	Secreted protein
TOP2A	DNA topoisomerase II alpha	P11388	CHEMBL1806	Isomerase
CD81	CD81 antigen	P60033	CHEMBL1075180	Surface antigen
PTPRF	Receptor-type tyrosine-protein phosphatase F (LAR)	P10586	CHEMBL3521	Membrane receptor
ACP1	Low molecular weight phosphotyrosine protein phosphatase	P24666	CHEMBL4903	Phosphatase
AKR1B10	Aldo-keto reductase family 1 member B10	O60218	CHEMBL5983	Enzyme
PLA2G1B	Phospholipase A2 group 1B	P04054	CHEMBL4426	Enzyme
MMP3	Matrix metalloproteinase 3	P08254	CHEMBL283	Protease
PTGDR2	G protein-coupled receptor 44	Q9Y5Y4	CHEMBL5071	Family A G protein-coupled receptor
ALOX5AP	5-lipoxygenase activating protein	P20292	CHEMBL4550	Other cytosolic protein
PPARA	Peroxisome proliferator-activated receptor alpha	Q07869	CHEMBL239	Nuclear receptor
PTPN11	Protein-tyrosine phosphatase 2C	Q06124	CHEMBL3864	Phosphatase
ITGB1	Integrin Subunit Beta 1	P05556	CHEMBL1907599	Membrane receptor
ITGA4	Integrin Subunit Beta 1	P13612	CHEMBL1907599	Membrane receptor
PTGDR	Prostanoid DP receptor	Q13258	CHEMBL4427	Family A G protein-coupled receptor
PPARG	Peroxisome proliferator-activated receptor gamma	P37231	CHEMBL235	Nuclear receptor
AGTR1	Type-1 angiotensin II receptor	P30556	CHEMBL227	Family A G protein-coupled receptor
BACE1	Beta-secretase 1	P56817	CHEMBL4822	Protease
ALOX12	Arachidonate 12-lipoxygenase	P18054	CHEMBL3687	Enzyme
THRA	Thyroid hormone receptor alpha	P10827	CHEMBL1860	Nuclear receptor
THRB	Thyroid hormone receptor beta-1	P10828	CHEMBL1947	Nuclear receptor
ACE	Angiotensin-converting enzyme	P12821	CHEMBL1808	Protease
RASGRP3	RAS guanyl releasing protein 3	Q8IV61	CHEMBL3638	Other cytosolic protein
TRPM8	Transient receptor potential cation channel subfamily M member 8	Q7Z2W7	CHEMBL1075319	Voltage-gated ion channel
LTB4R	Leukotriene B4 receptor 1	Q15722	CHEMBL3911	Family A G protein-coupled receptor
HAO1	Hydroxyacid oxidase 1	Q9UJM8	CHEMBL4229	Enzyme
FABP1	Fatty acid-binding protein, liver	P07148	CHEMBL5421	Fatty acid binding protein family
PLA2G4A	Cytosolic phospholipase A2	P47712	CHEMBL3816	Enzyme
CTSA	Lysosomal protective protein	P10619	CHEMBL6115	Protease
EDNRA	Endothelin receptor ET-A (by homology)	P25101	CHEMBL252	Family A G protein-coupled receptor
ECE1	Endothelin-converting enzyme 1	P42892	CHEMBL4791	Protease
PTGER3	Prostanoid EP3 receptor	P43115	CHEMBL3710	Family A G protein-coupled receptor
CYSLTR1	Cysteinyl leukotriene receptor 1	Q9Y271	CHEMBL1798	Family A G protein-coupled receptor
AMPD2	AMP deaminase 2	Q01433	CHEMBL2997	Enzyme
ITGAV	Integrin Subunit Alpha V	P06756	CHEMBL1907598	Membrane receptor
ITGB3	Integrin Subunit Beta 3	P05106	CHEMBL1907598	Membrane receptor
ITGB5	Integrin Subunit Beta 5	P18084	CHEMBL2096675	Membrane receptor
AKR1C2	Aldo-keto reductase family 1 member C2	P52895	CHEMBL5847	Enzyme
PRSS1	Trypsin I	P07477	CHEMBL209	Protease
CTRC	Chymotrypsin C	Q99895	CHEMBL2386	Protease
FKBP1A	FK506-binding protein 1A	P62942	CHEMBL1902	Isomerase
FKBP5	Peptidyl-prolyl cis-trans isomerase FKBP5	Q13451	CHEMBL2052031	Enzyme
ITGA2B	Integrin Subunit Alpha 2b	P08514	CHEMBL2093869	Membrane receptor
FKBP4	FK506 binding protein 4	Q02790	CHEMBL4050	Enzyme
TBXAS1	Thromboxane-A synthase	P24557	CHEMBL1835	Cytochrome P450
STAT5B	Signal transducer and activator of transcription 5B	P51692	CHEMBL5817	Transcription factor
CASR	Calcium sensing receptor	P41180	CHEMBL1878	Family C G protein-coupled receptor
PLCG1	Phospholipase C-gamma-1	P19174	CHEMBL3964	Enzyme
PLEC	Plectin	Q15149	CHEMBL1293240	Unclassified protein
PLA2G2A	Phospholipase A2 group IIA	P14555	CHEMBL3474	Enzyme
TYMS	Thymidylate synthase	P04818	CHEMBL1952	Transferase
EPHA2	Ephrin type-A receptor 2	P29317	CHEMBL2068	Kinase
SRD5A2	Steroid 5-alpha-reductase 2	P31213	CHEMBL1856	Oxidoreductase
GPBAR1	G-protein coupled bile acid receptor 1	Q8TDU6	CHEMBL5409	Family A G protein-coupled receptor
MME	Neprilysin (by homology)	P08473	CHEMBL1944	Protease
LNPEP	Cystinyl aminopeptidase	Q9UIQ6	CHEMBL2693	Protease
SERPINE1	Plasminogen activator inhibitor-1	P05121	CHEMBL3475	Secreted protein
FABP4	Fatty acid binding protein adipocyte	P15090	CHEMBL2083	Fatty acid binding protein family
MIF	Macrophage migration inhibitory factor	P14174	CHEMBL2085	Enzyme
MMP7	Matrix metalloproteinase 7	P09237	CHEMBL4073	Protease
GCGR	Glucagon receptor	P47871	CHEMBL1985	Family B G protein-coupled receptor
NTSR1	Neurotensin receptor 1	P30989	CHEMBL4123	Family A G protein-coupled receptor
ITGB7	Integrin Subunit Beta 7	P26010	CHEMBL2095184	Membrane receptor
HPGDS	Hematopoietic prostaglandin D synthase	O60760	CHEMBL5879	Transferase
P2RY12	Purinergic receptor P2Y12	Q9H244	CHEMBL2001	Family A G protein-coupled receptor
UBLCP1	Ubiquitin-like domain-containing CTD phosphatase 1	Q8WVY7	CHEMBL3317333	Enzyme
SGK1	Serine/threonine-protein kinase Sgk1	O00141	CHEMBL2343	Kinase
MCL1	Induced myeloid leukemia cell differentiation protein Mcl-1	Q07820	CHEMBL4361	Other cytosolic protein
MMP9	Matrix metalloproteinase 9	P14780	CHEMBL321	Protease
HSP90AA1	Heat shock protein HSP 90-alpha	P07900	CHEMBL3880	Other cytosolic protein
MMP12	Matrix metalloproteinase 12	P39900	CHEMBL4393	Protease
TERT	Telomerase reverse transcriptase	O14746	CHEMBL2916	Enzyme
FABP3	Fatty acid binding protein muscle	P05413	CHEMBL3344	Fatty acid binding protein family
FABP5	Fatty acid binding protein epidermal	Q01469	CHEMBL3674	Fatty acid binding protein family
SCD	Acyl-CoA desaturase	O00767	CHEMBL5555	Enzyme
SAE1	SUMO1 Activating Enzyme Subunit 1	Q9UBE0	CHEMBL2095174	Enzyme
UBA2	Ubiquitin Like Modifier Activating Enzyme 2	Q9UBT2	CHEMBL2095174	Enzyme
TOP1	DNA topoisomerase I	P11387	CHEMBL1781	Isomerase
PTGS1	Cyclooxygenase-1	P23219	CHEMBL221	Oxidoreductase
FFAR1	Free fatty acid receptor 1	O14842	CHEMBL4422	Family A G protein-coupled receptor
ADORA3	Adenosine A3 receptor	P0DMS8	CHEMBL256	Family A G protein-coupled receptor
MAPK3	MAP kinase ERK1	P27361	CHEMBL3385	Kinase
IDO1	Indoleamine 2,3-dioxygenase	P14902	CHEMBL4685	Enzyme
CES1	Acyl coenzyme A:cholesterol acyltransferase	P23141	CHEMBL2265	Enzyme
SLC22A6	Solute carrier family 22 member 6 (by homology)	Q4U2R8	CHEMBL1641347	Electrochemical transporter
PTGIR	Prostanoid IP receptor	P43119	CHEMBL1995	Family A G protein-coupled receptor
HSF1	Heat shock factor protein 1	Q00613	CHEMBL5869	Other cytosolic protein
TTL	Tubulin--tyrosine ligase	Q8NG68	CHEMBL5549	Enzyme
CYP26A1	Cytochrome P450 26A1	O43174	CHEMBL5141	Cytochrome P450
CYP26B1	Cytochrome P450 26B1	Q9NR63	CHEMBL3713687	Cytochrome P450
SLC6A1	GABA transporter 1 (by homology)	P30531	CHEMBL1903	Electrochemical transporter
F11	Coagulation factor XI	P03951	CHEMBL2820	Protease
ALOX15	Arachidonate 15-lipoxygenase	P16050	CHEMBL2903	Enzyme
TRPA1	Transient receptor potential cation channel subfamily A member 1	O75762	CHEMBL6007	Voltage-gated ion channel
CMA1	Chymase	P23946	CHEMBL4068	Protease
CTSG	Cathepsin G	P08311	CHEMBL4071	Protease
OXTR	Oxytocin receptor (by homology)	P30559	CHEMBL2049	Family A G protein-coupled receptor
SLC22A12	Solute carrier family 22 member 12	Q96S37	CHEMBL6120	Electrochemical transporter
DAGLA	Sn1-specific diacylglycerol lipase alpha	Q9Y4D2	CHEMBL5545	Enzyme
BCL2L1	Apoptosis regulator Bcl-X	Q07817	CHEMBL4625	Other ion channel
RPS6KA5	Ribosomal protein S6 kinase alpha 5	O75582	CHEMBL4237	Kinase
GLRA2	Glycine receptor subunit alpha-2	P23416	CHEMBL5871	Ligand-gated ion channel
ATP12A	Potassium-transporting ATPase alpha chain 2	P54707	CHEMBL2933	Primary active transporter
CA12	Carbonic anhydrase XII	O43570	CHEMBL3242	Lyase
CA9	Carbonic anhydrase IX	Q16790	CHEMBL3594	Lyase
RIPK3	Receptor-interacting serine/threonine-protein kinase 3	Q9Y572	CHEMBL1795199	Enzyme
RIPK2	Serine/threonine-protein kinase RIPK2	O43353	CHEMBL5014	Kinase
NQO2	Quinone reductase 2	P16083	CHEMBL3959	Enzyme
PDE4A	Phosphodiesterase 4A	P27815	CHEMBL254	Phosphodiesterase
PDE4C	Phosphodiesterase 4C	Q08493	CHEMBL291	Phosphodiesterase
XDH	Xanthine dehydrogenase	P47989	CHEMBL1929	Oxidoreductase
CA2	Carbonic anhydrase II	P00918	CHEMBL205	Lyase
CA7	Carbonic anhydrase VII	P43166	CHEMBL2326	Lyase
CA4	Carbonic anhydrase IV	P22748	CHEMBL3729	Lyase
CYP1B1	Cytochrome P450 1B1	Q16678	CHEMBL4878	Cytochrome P450
ABCC1	Multidrug resistance-associated protein 1	P33527	CHEMBL3004	Primary active transporter
NOX4	NADPH oxidase 4	Q9NPH5	CHEMBL1250375	Enzyme
AKR1B1	Aldose reductase	P15121	CHEMBL1900	Enzyme
ABCG2	ATP-binding cassette sub-family G member 2	Q9UNQ0	CHEMBL5393	Primary active transporter
AVPR2	Vasopressin V2 receptor	P30518	CHEMBL1790	Family A G protein-coupled receptor
MAOA	Monoamine oxidase A	P21397	CHEMBL1951	Oxidoreductase
PIM1	Serine/threonine-protein kinase PIM1	P11309	CHEMBL2147	Kinase
GLO1	Glyoxalase I	Q04760	CHEMBL2424	Enzyme
MPO	Myeloperoxidase	P05164	CHEMBL2439	Enzyme
PIK3R1	PI3-kinase p85-alpha subunit	P27986	CHEMBL2506	Enzyme
DAPK1	Death-associated protein kinase 1	P53355	CHEMBL2558	Kinase
CA1	Carbonic anhydrase I	P00915	CHEMBL261	Lyase
SRC	Tyrosine-protein kinase SRC	P12931	CHEMBL267	Kinase
PTK2	Focal adhesion kinase 1	Q05397	CHEMBL2695	Kinase
CA3	Carbonic anhydrase III	P07451	CHEMBL2885	Lyase
PLK1	Serine/threonine-protein kinase PLK1	P53350	CHEMBL3024	Kinase
CA6	Carbonic anhydrase VI	P23280	CHEMBL3025	Lyase
PKN1	Protein kinase N1	Q16512	CHEMBL3384	Kinase
CA14	Carbonic anhydrase XIV	Q9ULX7	CHEMBL3510	Lyase
CSNK2A1	Casein kinase II alpha	P68400	CHEMBL3629	Kinase
NEK2	Serine/threonine-protein kinase NEK2	P51955	CHEMBL3835	Kinase
CXCR1	Interleukin-8 receptor A	P25024	CHEMBL4029	Family A G protein-coupled receptor
CAMK2B	CaM kinase II beta	Q13554	CHEMBL4121	Kinase
ABCB1	P-glycoprotein 1	P08183	CHEMBL4302	Primary active transporter
NEK6	Serine/threonine-protein kinase NEK6	Q9HC98	CHEMBL4309	Kinase
CA5A	Carbonic anhydrase VA	P35218	CHEMBL4789	Lyase
NUAK1	NUAK family SNF1-like kinase 1	O60285	CHEMBL5784	Kinase
AKR1C1	Aldo-keto reductase family 1 member C1 (by homology)	Q04828	CHEMBL5905	Enzyme
AKR1C4	Aldo-keto reductase family 1 member C4 (by homology)	P17516	CHEMBL4999	Enzyme
CA13	Carbonic anhydrase XIII (by homology)	Q8N1Q1	CHEMBL3912	Lyase
AKR1A1	Aldehyde reductase (by homology)	P14550	CHEMBL2246	Enzyme
GPR35	G-protein coupled receptor 35	Q9HC97	CHEMBL1293267	Family A G protein-coupled receptor
MAPT	Microtubule-associated protein tau	P10636	CHEMBL1293224	Unclassified protein
KDM4E	Lysine-specific demethylase 4D-like	B2RXH2	CHEMBL1293226	Eraser
INSR	Insulin receptor	P06213	CHEMBL1981	Kinase
MYLK	Myosin light chain kinase, smooth muscle	Q15746	CHEMBL2428	Kinase
APEX1	DNA-(apurinic or apyrimidinic site) lyase	P27695	CHEMBL5619	Enzyme
CCNB3	Cyclin B3	Q8WWL7	CHEMBL2094127	Other cytosolic protein
CCNB2	Cyclin B2	O95067	CHEMBL2094127	Other cytosolic protein
ARG1	Arginase-1 (by homology)	P05089	CHEMBL1075097	Enzyme
TYR	Tyrosinase	P14679	CHEMBL1973	Oxidoreductase
HSD17B1	Estradiol 17-beta-dehydrogenase 1	P14061	CHEMBL3181	Enzyme
AHR	Aryl hydrocarbon receptor	P35869	CHEMBL3201	Transcription factor
ESRRA	Estrogen-related receptor alpha	P11474	CHEMBL3429	Nuclear receptor
PTPRS	Receptor-type tyrosine-protein phosphatase S	Q13332	CHEMBL2396508	Phosphatase
PLG	Plasminogen	P00747	CHEMBL1801	Protease
MPG	DNA-3-methyladenine glycosylase	P29372	CHEMBL3396943	Enzyme
TTR	Transthyretin	P02766	CHEMBL3194	Secreted protein
CD38	Lymphocyte differentiation antigen CD38	P28907	CHEMBL4660	Enzyme
TNKS2	Tankyrase-2	Q9H2K2	CHEMBL6154	Enzyme
TNKS	Tankyrase-1	O95271	CHEMBL6164	Enzyme
AMY1A	AMY1C	P04745	CHEMBL2478	Enzyme
ODC1	Ornithine decarboxylase	P11926	CHEMBL1869	Lyase
CFTR	Cystic fibrosis transmembrane conductance regulator	P13569	CHEMBL4051	Other ion channel
NAE1	NEDD8-activating enzyme E1 regulatory subunit	Q13564	CHEMBL2016431	Unclassified protein
ST6GAL1	Beta-galactoside alpha-2,6-sialyltransferase 1	P15907	CHEMBL3596075	Transferase
CBR1	Carbonyl reductase [NADPH] 1	P16152	CHEMBL5586	Enzyme
GRK6	G protein-coupled receptor kinase 6	P43250	CHEMBL6144	Kinase
LCK	Tyrosine-protein kinase LCK	P06239	CHEMBL258	Kinase
CALM1	Calmodulin	P62158	CHEMBL6093	Unclassified protein
KDM5A	Lysine-specific demethylase 5A	P29375	CHEMBL2424504	Eraser
CYP1A1	Cytochrome P450 1A1	P04798	CHEMBL2231	Cytochrome P450
CYP1A2	Cytochrome P450 1A2	P05177	CHEMBL3356	Cytochrome P450
NTRK2	Neurotrophic tyrosine kinase receptor type 2	Q16620	CHEMBL4898	Kinase
MAOB	Monoamine oxidase B	P27338	CHEMBL2039	Oxidoreductase
TAS2R31	Taste receptor type 2 member 31	P59538	CHEMBL2034804	Taste family G protein-coupled receptor
HSPA1A	Heat shock 70 kDa protein 1	P0DMV8	CHEMBL5460	Other cytosolic protein
PLAU	Urokinase-type plasminogen activator	P00749	CHEMBL3286	Protease
SIRT1	NAD-dependent deacetylase sirtuin 1	Q96EB6	CHEMBL4506	Eraser
HSP90AB1	Heat shock protein HSP 90-beta	P08238	CHEMBL4303	Other cytosolic protein
HSP90B1	Endoplasmin	P14625	CHEMBL1075323	Other membrane protein
EGLN1	Egl nine homolog 1	Q9GZT9	CHEMBL5697	Oxidoreductase
MMP8	Matrix metalloproteinase 8	P22894	CHEMBL4588	Protease
MGAM	Maltase-glucoamylase	O43451	CHEMBL2074	Hydrolase
ESRRB	Estrogen-related receptor beta	O95718	CHEMBL3751	Nuclear receptor
IGFBP3	Insulin-like growth factor binding protein 3	P17936	CHEMBL3997	Secreted protein
SNCA	Alpha-synuclein	P37840	CHEMBL6152	Unclassified protein
IGFBP6	Insulin-like growth factor binding protein 6	P24592	CHEMBL2139	Secreted protein
IGFBP4	Insulin-like growth factor binding protein 4	P22692	CHEMBL2310	Secreted protein
IGFBP5	Insulin-like growth factor binding protein 5	P24593	CHEMBL2665	Secreted protein
IGFBP2	Insulin-like growth factor binding protein 2	P18065	CHEMBL3088	Secreted protein
IGFBP1	Insulin-like growth factor binding protein 1	P08833	CHEMBL4178	Secreted protein
PLAT	Tissue-type plasminogen activator	P00750	CHEMBL1873	Protease
DHODH	Dihydroorotate dehydrogenase (by homology)	Q02127	CHEMBL1966	Oxidoreductase
CDC7	CDC7/DBF4 (Cell division cycle 7-related protein kinase/Activator of S phase kinase)	O00311	CHEMBL5443	Kinase
KCNMA1	Calcium-activated potassium channel subunit alpha-1	Q12791	CHEMBL4304	Voltage-gated ion channel
PTP4A3	Protein-tyrosine phosphatase 4A3	O75365	CHEMBL4162	Phosphatase
PSEN2	Gamma-secretase	P49810	CHEMBL2094135	Protease
CCNC	Cyclin C	P24863	CHEMBL3038474	Kinase
POLA1	DNA polymerase alpha subunit	P09884	CHEMBL1828	Transferase
PDE3A	Phosphodiesterase 3	Q14432	CHEMBL241	Phosphodiesterase
PDE3B	Phosphodiesterase 3B	Q13370	CHEMBL290	Phosphodiesterase
PDGFRA	Platelet-derived growth factor receptor	P16234	CHEMBL2095189	Kinase
MAST3	Microtubule-associated serine/threonine-protein kinase 3	O60307	CHEMBL2417352	Kinase
NAMPT	Nicotinamide phosphoribosyltransferase	P43490	CHEMBL1744525	Enzyme
EZH2	EZH2/SUZ12/EED/RBBP7/RBBP4	Q15910	CHEMBL2189110	Writer
FKBP1A	Mammalian target of Rapamycin (mTORC1)	P62942	CHEMBL2221341	Kinase
CCNB3	cyclin B	Q8WWL7	CHEMBL2094127	Other cytosolic protein
GABRB3	GABA-A receptor;beta-3	P28472	CHEMBL2094120	Ligand-gated ion channel
GABRA2	GABA-A receptor;alpha-2	P47869	CHEMBL2094130	Ligand-gated ion channel
CENPE	Centromere-associated protein E	Q02224	CHEMBL5870	Unclassified protein
FAP	Fibroblast activation protein alpha (by hoMOLogy)	Q12884	CHEMBL4683	Protease
SLC5A1	Sodium/glucose cotransporter 1	P13866	CHEMBL4979	Electrochemical transporter
PIK3C3	Phosphatidylinositol 3-kinase catalytic subunit type 3	Q8NEB9	CHEMBL1075165	Enzyme
RET	Kinesin-1 heavy chain/ Tyrosine-protein kinase receptor RET	P07949	CHEMBL2041	Kinase
VHL	Von Hippel-Lindau disease tumor suppressor/Elongin B/Elongin C	P40337	CHEMBL3108660	Unclassified protein
GCK	Hexokinase type IV	P35557	CHEMBL3820	Enzyme
FNTA	Protein farnesyltransferase	P49354	CHEMBL2094108	Enzyme
PGGT1B	Geranylgeranyl transferase type I	P53609	CHEMBL2095164	Enzyme
VAV1	Proto-oncogene vav	P15498	CHEMBL3259472	Unclassified protein
ADA	Adenosine deaminase	P00813	CHEMBL1910	Hydrolase
PLA2G7	LDL-associated phospholipase A2	Q13093	CHEMBL3514	Enzyme
LIMK1	LIM domain kinase 1	P53667	CHEMBL3836	Kinase
YES1	Tyrosine-protein kinase YES	P07947	CHEMBL2073	Kinase
F2RL3	Proteinase activated receptor 4	Q96RI0	CHEMBL4691	Family A G protein-coupled receptor
ADORA2B	Adenosine A2b receptor	P29275	CHEMBL255	Family A G protein-coupled receptor
RAF1	Serine/threonine-protein kinase RAF	P04049	CHEMBL1906	Kinase
BRAF	Serine/threonine-protein kinase B-raf	P15056	CHEMBL5145	Kinase
SORD	Sorbitol dehydrogenase	Q00796	CHEMBL2275	Enzyme
PRKCZ	Protein kinase C (PKC)	Q05513	CHEMBL3438	Kinase
CCND1	cyclin D1	P24385	CHEMBL1907601	Kinase
CCNE1	cyclin E	P24864	CHEMBL2094126	Other cytosolic protein
CCNE2	cyclin E	O96020	CHEMBL2094126	Other cytosolic protein
CAMK2D	CaM kinase II	Q13557	CHEMBL2801	Kinase
PYGM	Muscle glycogen phosphorylase	P11217	CHEMBL3526	Enzyme
FASN	Fatty acid synthase	P49327	CHEMBL4158	Transferase
HTR2B	Serotonin 2b (5-HT2b) receptor	P41595	CHEMBL1833	Family A G protein-coupled receptor
ABCB11	Bile salt export pump	O95342	CHEMBL6020	Primary active transporter
PRF1	Perforin-1	P14222	CHEMBL5480	Other ion channel
JAK2	Tyrosine-protein kinase JAK2	O60674	CHEMBL2971	Kinase
KMT5A	N-lysine methyltransferase SETD8	Q9NQR1	CHEMBL1795176	Writer
CHEK2	Serine/threonine-protein kinase Chk2	O96017	CHEMBL2527	Kinase
GSTM2	Glutathione S-transferase Mu 2	P28161	CHEMBL4589	Enzyme
SAE1	SUMO-activating enzyme	Q9UBE0	CHEMBL2095174	Enzyme
CDC25C	Dual specificity phosphatase Cdc25C	P30307	CHEMBL2378	Phosphatase
CALCRL	Calcitonin gene-related peptide type 1 receptor	Q16602	CHEMBL3798	Family B G protein-coupled receptor
ITGB1	Integrin beta-1	P05556	CHEMBL1907599	Membrane receptor
IL1B	Interleukin-1 beta	P01584	CHEMBL1909490	Secreted protein
EPHB2	Ephrin type-B receptor 2	P29323	CHEMBL3290	Kinase
EPHA5	Ephrin type-A receptor 5	P54756	CHEMBL3987	Kinase
EPHA4	Ephrin type-A receptor 4	P54764	CHEMBL3988	Kinase
EPHA8	Ephrin type-A receptor 8	P29322	CHEMBL4134	Kinase
EPHA6	Ephrin type-A receptor 6	Q9UF33	CHEMBL4526	Kinase
EPHA7	Ephrin type-A receptor 7	Q15375	CHEMBL4602	Kinase
EPHA3	Ephrin type-A receptor 3	P29320	CHEMBL4954	Kinase
EPHB1	Ephrin type-B receptor 1	P54762	CHEMBL5072	Kinase
EPHB4	Ephrin receptor	P54760	CHEMBL5147	Kinase
EPHA1	Ephrin type-A receptor 1	P21709	CHEMBL5810	Kinase
EPHB6	Ephrin receptor	O15197	CHEMBL5836	Unclassified protein
MKNK2	MAP kinase signal-integrating kinase 2	Q9HBH9	CHEMBL4204	Kinase
PGK1	Phosphoglycerate kinase 1	P00558	CHEMBL2886	Enzyme
CCNE1	cyclin E1	P24864	CHEMBL1907605	Kinase
UPP1	Uridine phosphorylase 1 (by homology)	Q16831	CHEMBL4811	Enzyme
NR4A2	Nuclear receptor subfamily 4 group A member 2	P43354	CHEMBL5002	Nuclear receptor
GYS1	Muscle glycogen synthase	P13807	CHEMBL4000	Enzyme
ACACB	Acetyl-CoA carboxylase 2	O00763	CHEMBL4829	Ligase
PPP1CC	Serine/threonine protein phosphatase PP1-gamma catalytic subunit	P36873	CHEMBL4438	Phosphatase
GRB2	Growth factor receptor-bound protein 2	P62993	CHEMBL3663	Other cytosolic protein
PDE7A	Phosphodiesterase 7A	Q13946	CHEMBL3012	Phosphodiesterase
TNK2	Tyrosine kinase non-receptor protein 2	Q07912	CHEMBL4599	Kinase
ADAM17	ADAM17	P78536	CHEMBL3706	Protease
ROS1	Proto-oncogene tyrosine-protein kinase ROS	P08922	CHEMBL5568	Kinase
GAK	Serine/threonine-protein kinase GAK	O14976	CHEMBL4355	Kinase
AKT2	Serine/threonine-protein kinase AKT2	P31751	CHEMBL2431	Kinase
PIM2	Serine/threonine-protein kinase PIM2	Q9P1W9	CHEMBL4523	Kinase
AKT3	Serine/threonine-protein kinase AKT	Q9Y243	CHEMBL4816	Kinase
MAP3K8	Mitogen-activated protein kinase kinase kinase 8	P41279	CHEMBL4899	Kinase
HTR1A	Serotonin 1a (5-HT1a) receptor	P08908	CHEMBL214	Family A G protein-coupled receptor
CETP	Cholesteryl ester transfer protein	P11597	CHEMBL3572	Other ion channel
HCK	Tyrosine-protein kinase HCK	P08631	CHEMBL3234	Kinase
CCND3	cyclin D	P30281	CHEMBL2095942	Other cytosolic protein
PDE9A	Phosphodiesterase 9A	O76083	CHEMBL3535	Phosphodiesterase
GPR4	G-protein coupled receptor 4	P46093	CHEMBL3638324	Family A G protein-coupled receptor
FGFR2	Fibroblast growth factor receptor 2	P21802	CHEMBL4142	Kinase
MAPKAPK2	MAP kinase-activated protein kinase 2	P49137	CHEMBL2208	Kinase
RPS6KA1	Ribosomal protein S6 kinase alpha 1	Q15418	CHEMBL2553	Kinase
ERBB4	Receptor protein-tyrosine kinase erbB-4	Q15303	CHEMBL3009	Kinase
FGFR1	Fibroblast growth factor receptor 1	P11362	CHEMBL3650	Kinase
LYN	Tyrosine-protein kinase Lyn	P07948	CHEMBL3905	Kinase
MAP2K5	Dual specificity mitogen-activated protein kinase kinase 5	Q13163	CHEMBL4948	Kinase
HDAC1	Histone deacetylase 1	Q13547	CHEMBL325	Eraser
TACR3	Neurokinin 3 receptor	P29371	CHEMBL4429	Family A G protein-coupled receptor
CDK5R1	CDK5 activator 1	Q15078	CHEMBL1907600	Kinase
GHSR	Ghrelin receptor	Q92847	CHEMBL4616	Family A G protein-coupled receptor
MST1R	Macrophage-stimulating protein receptor	Q04912	CHEMBL2689	Kinase
FGFR3	Fibroblast growth factor receptor 3	P22607	CHEMBL2742	Kinase
ZAP70	Tyrosine-protein kinase ZAP-70	P43403	CHEMBL2803	Kinase
BMX	Tyrosine-protein kinase BMX	P51813	CHEMBL3834	Kinase
FGFR4	Fibroblast growth factor receptor 4	P22455	CHEMBL3973	Kinase
FGR	Tyrosine-protein kinase FGR	P09769	CHEMBL4454	Kinase
TIE1	Tyrosine-protein kinase receptor Tie-1	P35590	CHEMBL5274	Kinase
NTRK3	NT-3 growth factor receptor	Q16288	CHEMBL5608	Kinase
CDK1	Cyclin-dependent kinase 1	P06493	CHEMBL1907602	Other cytosolic protein
TSPO	Translocator protein (by homology)	P30536	CHEMBL5742	Membrane receptor
HTR7	Serotonin 7 (5-HT7) receptor	P34969	CHEMBL3155	Family A G protein-coupled receptor
BRD4	Bromodomain-containing protein 4	O60885	CHEMBL1163125	Reader
BRD2	Bromodomain-containing protein 2	P25440	CHEMBL1293289	Reader
BRD3	Bromodomain-containing protein 3	Q15059	CHEMBL1795186	Reader
CTSS	Cathepsin S	P25774	CHEMBL2954	Protease
IRAK4	Interleukin-1 receptor-associated kinase 4	Q9NWZ3	CHEMBL3778	Kinase
CREBBP	CREB-binding protein/p53	Q92793	CHEMBL5747	Writer
SLC18A3	Vesicular acetylcholine transporter	Q16572	CHEMBL4767	Electrochemical transporter
