# Supplementary material for: Network-based analysis and experimental validation of identified natural compounds from Yinchen Wuling San for acute myeloid leukemia
Source: Front Pharmacol. 2025 May 30;16:1591164. doi: 10.3389/fphar.2025.1591164 (PMC12162526; doi:10.3389/fphar.2025.1591164)
Supplement: Supplementary file 9 [file Table5.xlsx]

## Sheet: Table 5
Concentration (μM)	Quercetin (%)	Isorhamnetin (%)	Genkwanin (%)
0.1	10.13	17.02	15.69
1	10.13	17.02	15.7
10	10.14	17.43	16.99
100	41.21	40.64	83.55
